# Supplementary material for: Effects of Atmospheric Plasma Corona Discharge on Agrobacterium tumefaciens Survival
Source: Microorganisms. 2021 Dec 24;10(1):32. doi: 10.3390/microorganisms10010032 (PMC8780683; doi:10.3390/microorganisms10010032)
Supplement: Supplementary file 1 [file microorganisms-10-00032-s001.zip]

Archive with 1 entries (1 files):
- microorganisms-1475197-supplementary.pdf
